# Supplementary material for: Alum Pickering Emulsion as Effective Adjuvant to Improve Malaria Vaccine Efficacy
Source: Vaccines (Basel). 2021 Oct 26;9(11):1244. doi: 10.3390/vaccines9111244 (PMC8624716; doi:10.3390/vaccines9111244)
Supplement: Supplementary file 1 [file vaccines-09-01244-s001.zip]

Archive with 1 entries (1 files):
- vaccines-1235401-supplementary.pdf
